# Supplementary material for: Transcriptomic Profiling Reveals the Seed Aging Process in Elymus sibiricus, a Dominant Alpine Grass
Source: Plants (Basel). 2026 Apr 27;15(9):1328. doi: 10.3390/plants15091328 (PMC13165205; doi:10.3390/plants15091328)
Supplement: Supplementary file 1 [file plants-15-01328-s001.zip]

Archive with 1 entries (1 files):
- plants-4236059-supplementary.pdf
